# Supplementary material for: Association of genetic variants related to plasma fatty acids with type 2 diabetes mellitus and glycaemic traits: a Mendelian randomisation study
Source: Diabetologia. 2019 Nov 5;63(1):116–23. doi: 10.1007/s00125-019-05019-0 (PMC6890658; doi:10.1007/s00125-019-05019-0)
Supplement: Supplementary file 1 — (XLSX 31 kb) [file 125_2019_5019_MOESM1_ESM.xlsx]

## Sheet: ESM Table 1
	ESM Table 1. Details of studies and datasets used for analyses
	Exposure/ Outcome	Consortium or cohort study	Participants	Web source
	n-3 PUFA	ARIC, CHS, CARDIA, InCHIANTI and MESA study	8866 individuals of European ancestry	Not available
	n-6 PUFA	ARIC, CHS, CARDIA, InCHIANTI and MESA study	8631 white adults (55% women) across five prospective studies of European ancestry	Not available
	n-7 MUFA, n-9 MUFA and SFA	ARIC, CHS, CARDIA, InCHIANTI and MESA study	8961 individuals of European ancestry	Not available
	Fasting glucose, fasting insulin, HOMA-B and HOMA-IR	MAGIC consortium Detailed information of included studies: https://media.nature.com/original/nature-assets/ng/journal/v42/n2/extref/ng.520-S2.xls	46186 individuals of European ancestry for fasting glucose from 21 GWASs; and 38238, 36466 and 37037 individuals for fasting insulin, HOMA-B and HOMA-IR from 20 GWASs	https://www.magicinvestigators.org/
	Type 2 diabetes	DIAGRAM consortium (BioMe, deCODE, DGDG, DGI, EGCUT_ExomeCore, EGCUT_Human370CNV, EGCUT_OmniExpress, FHS, FUSION, GCKD, GENOA, GERA, G0DARTS, GOMAP-TEENAGE, HPFS, INTERACT_GWAS, KORA, MESA, METSIM, MGI, NHS, NUGENE, PIVUS, PROSPER, RS1, RS2, RS3, UK Biobank, ULSAM, UPCH, WTCCC)	898130 individuals (74124 type 2 diabetes cases and 824006 controls) of European ancestry	http://diagram-consortium.org/downloads.html
	ARIC indicates Atherosclerosis Risk in Communities; BioME, BioMe™ BioBank Program; CARDIA, Coronary Artery Risk Development in Young Adults; CHARGE, Cohorts for Heart and Aging Research in Genomic Epidemiology; CHS, Cardiovascular Health Study; deCODE, deCODE Genetics/AMGEN, Inc.; DGDG, Diabetes Gene Discovery Group; DGI, Diabetes Genetics Initiative; eBMD, estimated bone mineral density; EGCUT, …

## Sheet: ESM Table 2
	ESM Table 2. Characteristics of the single-nucleotide polymorphisms associated with fatty acids and their associations with type 2 diabetes, fasting glucose, fasting insulin, beta cell function and insulin resistance
								Fatty acid levels			Type 2 diabetes			Fasting Glucose			Fating Insulin			HOMA-B			HOMA-IR
	Type of FA	FA	SNP	Chr	Nearby gene	EA	% variance explained	Betaa	SE	p value	Betab	SE	p value	Betac	SE	p value	Betad	SE	p value	Betae	SE	P	Betaf	SE	P
	n-3 PUFA	ALA	rs174547	11	FADS1	C	1	0.02	0.001	3.5e-64	-0.028	0.0066	2.7e-05	-0.021	0.0038	1.719e-08	0.0056	0.0039	0.1593	0.014	0.0034	4.309e-05	0.0016	0.0041	0.6923
	n-3 PUFA	EPA	rs3798713	6	ELOVL2	C	0.4	0.035	0.005	1.9e-12	-0.0049	0.0064	0.45	0.0005	0.0037	0.8886	0.0021	0.0038	0.5724	0.0028	0.0033	0.3894	0.0024	0.004	0.552
	n-3 PUFA	EPA	rs174538	11	FADS1	G	1.7	0.08	0.005	5.4e-58	0.026	0.0068	0.00014	0.018	0.0039	4.674e-06	-0.0042	0.0041	0.3038	-0.01	0.0035	0.002735	-0.0003	0.0043	0.9493
	n-3 PUFA	DPA	rs780094g	2	GCKR	T	0.5	0.02	0.003	9e-09	-0.065	0.0065	1.6e-23	-0.026	0.0037	2.486e-12	-0.015	0.0039	9.773e-05	-0.0039	0.0034	0.2515	-0.02	0.0041	7.626e-07
	n-3 PUFA	DPA	rs3734398	6	ELOVL2	C	2.7	0.04	0.003	9.7e-43	-0.0058	0.0064	0.37	0.0005	0.0037	0.9036	0.0021	0.0039	0.5945	0.0025	0.0033	0.4601	0.0024	0.004	0.5502
	n-3 PUFA	DPA	rs174547	11	FADS1	T	8.4	0.075	0.003	3.8e-154	0.028	0.0066	2.7e-05	0.021	0.0038	1.719e-08	-0.0056	0.0039	0.1593	-0.014	0.0034	4.309e-05	-0.0016	0.0041	0.6923
	n-3 PUFA	DHA	rs2236212	6	ELOVL2	G	0.7	0.11	0.014	1.3e-15	0.0048	0.0064	0.46	-0.0006	0.0037	0.8674	-0.0024	0.0038	0.5299	-0.003	0.0033	0.3585	-0.0026	0.004	0.5131
	n-6 PUFA	LA	rs10740118	10	JMJD1C	G	0,2-0,7	0.25	0.05	8.1e-09	0.013	0.0064	0.042	0.0041	0.0037	0.2662	0.0057	0.0039	0.1367	0.0026	0.0033	0.4374	0.0071	0.004	0.07801
	n-6 PUFA	LA	rs174547	11	FADS1	C	7,6-18,1	1.47	0.05	5e-274	-0.028	0.0066	2.7e-05	-0.021	0.0038	1.719e-08	0.0056	0.0039	0.1593	0.014	0.0034	4.309e-05	0.0016	0.0041	0.6923
	n-6 PUFA	LA	rs16966952	16	NTAN1	G	0,5-2,5	0.35	0.04	1.2e-15	-0.0001	0.0069	0.99	0.001	0.004	0.8039	0.0037	0.0041	0.3759	-0.0035	0.0036	0.3242	0.0025	0.0043	0.5694
	n-6 PUFA	AA	rs174547	11	FADS1	T	3,7-37,6	1.69	0.02	3.3e-971	0.028	0.0066	2.7e-05	0.021	0.0038	1.719e-08	-0.0056	0.0039	0.1593	-0.014	0.0034	4.309e-05	-0.0016	0.0041	0.6923
	n-6 PUFA	AA	rs16966952	16	NTAN1	G	0,1-0,6	0.2	0.03	2.4e-10	-0.0001	0.0069	0.99	0.001	0.004	0.8039	0.0037	0.0041	0.3759	-0.0035	0.0036	0.3242	0.0025	0.0043	0.5694
	n-7 MUFA	POA	rs780093g	2	GCKR	T	0,2-0,9	0.02	0.003	9.8e-10	-0.065	0.0065	4.6e-23	-0.027	0.0037	2.909e-13	-0.014	0.0038	0.0001976	-0.0029	0.0033	0.3869	-0.019	0.004	1.31e-06
	n7-MUFA	POA	rs6722456	2	RN7SKP93	G	0,01-0,6	0.05	0.009	4.1e-08	-0.021	0.022	0.36	-0.029	0.014	0.03931	-0.0094	0.015	0.5194	-0.0028	0.014	0.8424	-0.017	0.016	0.2707
	n-7 MUFA	POA	rs603424	10	SCD	G	0,3-1,6	0.03	0.004	5.7e-15	-0.017	0.0086	0.051	-0.01	0.0059	0.08286	-0.0012	0.006	0.8407	-0.0006	0.0052	0.9082	-0.0068	0.0063	0.2821
	n-7 MUFA	POA	rs11190604	10	HIF1AN	G	0,02-0,7	0.02	0.004	5.7e-09	-0.02	0.0077	0.0091	0.0054	0.0044	0.2165	-0.0029	0.0045	0.5192	-0.0043	0.0039	0.2715	-0.0025	0.0047	0.6021
	n-7 MUFA	POA	rs102275	11	FADS1/2	C	0,15-1,0	0.02	0.003	6.6e-13	-0.028	0.0066	2e-05	-0.021	0.0039	2.505e-08	0.0046	0.004	0.2496	0.013	0.0034	0.0001157	0.0007	0.0042	0.8656
	n-9 MUFA	OA	rs102275	11	FADS1/2	C	0,3-2,1	0.23	0.02	2.2e-32	-0.028	0.0066	2e-05	-0.021	0.0039	2.505e-08	0.0046	0.004	0.2496	0.013	0.0034	0.0001157	0.0007	0.0042	0.8656
	SFA	PA	rs2391388	1	ALG14	C	0,2-1,0	0.18	0.03	2.7e-11	-0.0028	0.0063	0.66	0.0066	0.0037	0.07361	0.0051	0.0038	0.182	-0.0008	0.0033	0.8067	0.0063	0.004	0.1184
	SFA	SA	rs6675668	1	ALG14	G	0,4-1,4	0.17	0.02	2.2e-18	0.0052	0.0064	0.42	-0.0038	0.0037	0.3036	-0.0047	0.0038	0.2166	-0.0002	0.0033	0.9509	-0.0053	0.004	0.1827
	SFA	SA	rs11119805	1	LPGAT1	T	0,01-0,7	0.17	0.03	2.8e-09	-0.0076	0.0097	0.43	-0.0053	0.0057	0.3561	-0.0066	0.0061	0.2731	-0.0036	0.0053	0.4973	-0.0055	0.0063	0.3846
	SFA	SA	rs102275	11	FADS1/2	T	0,3-1,2	0.18	0.02	1.3e-20	0.028	0.0066	2e-05	0.021	0.0039	2.505e-08	-0.0046	0.004	0.2496	-0.013	0.0034	0.0001157	-0.0007	0.0042	0.8656
	AA indicates arachidonic acid; ALA, α-linolenic acid; Chr, chromosome; DHA, docosahexaenoic acid; DPA, docosapentaenoic acid; EA, effect allele; EAF, effect allele frequency; EPA, eicosapentaenoic acid; FA, fatty acid; HOMA-B and HOMA-IR, homeostatic model assessment for beta cell function and insulin resistance; LA, linoleic acid; LAS, larger artery stroke; MUFA, monounsaturated fatty acid; OA, …

## Sheet: ESM Table 3
	ESM Table 3. Associations of the fatty acid-associated SNPs with other traits other than other fatty acids at genome-wide significancea
	SNP	Chr	Gene	EA	Trait	Beta	p value	Trait	Beta	p value	Trait	Beta	p value
	rs174547	11	FADS1	C	Triglycerides	0.0469	1.04e-40	LDL-C	-0.0505	7.99e-38	Pulse rate	0.03383	8.59e-38
					Total cholesterol	-0.0472	1.35e-35	HDL-C	-0.0389	4.04e-27	Mean platelet volume	-0.03889	1.14e-24
					Red blood cell count	0.03451	2.29e-20	Height	-0.037	6.00e-18	White cells	-0.03025	7.06e-16
					Granulocyte count	-0.02593	5.82e-12	Sum neutrophil eosinophil counts	-0.02578	7.15e-12	Sphingolipid levels	-0.0295	6.00e-11
					Hematocrit	0.02423	6.16e-11	Self-reported asthma	-0.005349	6.86e-11	Eosinophil count	-0.02407	1.24e-10
					Neutrophil counts	-0.02375	2.81e-10	Heart rate	0.3278	6.99e-09	Reticulocyte count	0.02155	1.09e-08
	SNP	Chr	Nearby gene	EA	Trait	Beta	p value	Trait	Beta	p value	Trait	Beta	p value
	rs3798713	6	ELOVL2	C	None	NA	NA	None	NA	NA	None	NA	NA
	SNP	Chr	Nearby gene	EA	Trait	Beta	p value	Trait	Beta	p value	Trait	Beta	p value
	rs174538	11	FADS1	A	See s174547	NA	NA	See s174547	NA	NA	See s174547	NA	NA
	SNP	Chr	Nearby gene	EA	Trait	Beta	p value	Trait	Beta	p value	Trait	Beta	p value
	rs780094	2	GCKR	T	Triglycerides	0.1102	2.65e-220	Total cholesterol	0.0504	5.28e-41	Alcohol intake	0.04817	1.13e-39
					Trunk fat-free mass	-0.02057	4.92e-39	Serum urate	0.07	6.52e-39	Fasting blood glucose	NA	5.60e-38
					Whole body fat-free mass	-0.0197	1.05e-35	C reactive protein	NA	2.74e-32	Basal metabolic rate	-0.01875	1.04e-29
					Pulse rate	0.02764	6.81e-27	Insulin resistance	NA	3.00e-24	Platelet count	0.03571	9.71e-22
					Metabolic syndrome	0.13	6.00e-20	HDL cholesterol	NA	3.10e-17	Weight	-0.01651	4.04e-14
					Height	-0.018	3.10e-12	Lymphocyte count	0.02236	1.27e-09	Age at menopause	0.12	1.50e-09
	SNP	Chr	Nearby gene	EA	Trait	Beta	p value	Trait	Beta	p value	Trait	Beta	p value
	rs3734398	6	ELOVL2	C	None	NA	NA	None	NA	NA	None	NA	NA
	SNP	Chr	Nearby gene	EA	Trait	Beta	p value	Trait	Beta	p value	Trait	Beta	p value
	rs2236212	6	ELOVL2	G	None	NA	NA	None	NA	NA	None	NA	NA
	SNP	Chr	Nearby gene	EA	Trait	Beta	p value	Trait	Beta	p value	Trait	Beta	p value
	rs10740118	10	JMJD1C	C	Platelet count	NA	2.51e-95	Neutrophil count	-0.03588	4.57e-23	Granulocyte count	NA	1.07e-21
					Myeloid white cell count	NA	1.74e-20	White blood cell count	NA	4.81e-20	Impedance of arm right	0.01348	7.46e-15
					Triglycerides	-0.0302	1.81e-11	Diastolic blood pressure	-0.01594	1.73e-10	Diastolic blood pressure	-0.01594	1.73e-10
					Age completed education	0.01489	1.41e-09	Beer plus cider intake	-0.01214	2.28e-09	Usual walking pace	0.008621	1.04e-08
	SNP	Chr	Nearby gene	EA	Trait	Beta	p value	Trait	Beta	p value	Trait	Beta	p value
	rs16966952	16	NTAN1	A	Sitting height	-0.01451	1.71e-12	Whole body fat-free mass	-0.01113	3.67e-11	Basal metabolic rate	-0.01142	9.52e-11
					Height	-0.01203	2.00e-10	Weight	-0.01282	3.50e-08	height size at age 10	-0.01001	3.60e-08
	SNP	Chr	Nearby gene	EA	Trait	Beta	p value	Trait	Beta	p value	Trait	Beta	p value
	rs780093	2	GCKR	T	See rs780094	NA	NA	See rs780094	NA	NA	See rs780094	NA	NA
	SNP	Chr	Nearby gene	EA	Trait	Beta	p value	Trait	Beta	p value	Trait	Beta	p value
	rs6722456	2	RN7SKP93	G	None	NA	NA	None	NA	NA	None	NA	NA
	SNP	Chr	Nearby gene	EA	Trait	Beta	p value	Trait	Beta	p value	Trait	Beta	p value
	rs603424	10	SCD	A	Mean platelet volume	-0.05547	4.56e-31	Impedance of arm right	-0.01645	5.13e-13	Heel bone mineral density	-0.02881	3.77e-12
	SNP	Chr	Nearby gene	EA	Trait	Beta	p value	Trait	Beta	p value	Trait	Beta	p value
	rs11190604	10	HIF1AN	A	Leg fat-free mass	0.01276	4.25e-11	Height	0.01276	9.60e-10	Basal metabolic rate	0.01187	1.09e-09
	SNP	Chr	Nearby gene	EA	Trait	Beta	p value	Trait	Beta	p value	Trait	Beta	p value
	rs102275	11	FADS1/2	C	See s174547	NA	NA	See s174547	NA	NA	See s174547	NA	NA
	SNP	Chr	Nearby gene	EA	Trait	Beta	p value	Trait	Beta	p value	Trait	Beta	p value
	rs2391388	1	ALG14	C	None	NA	NA	None	NA	NA	None	NA	NA
	SNP	Chr	Nearby gene	EA	Trait	Beta	p value	Trait	Beta	p value	Trait	Beta	p value
	rs11119805	1	LPGAT1	C	None	NA	NA	None	NA	NA	None	NA	NA
	aPhenotypes were identified by searching the PhenoScanner database (http://www.phenoscanner.medschl.cam.ac.uk/). Similar traits were only listed once.

## Sheet: ESM Table 4
	ESM Table 4. Associations of plasma fatty acids with fasting glucose, fasting insulin, beta cell function and insulin resistance from Mendelian randomisation
	Type of FA	FA	Fasting glucose				Fasting insulin				HOMA-B				HOMA-IR
			Estimatea	95% CI		p value	Estimateb	95% CI		p value	Estimatec	95% CI		p value	Estimated	95% CI		p value
				lb	ub			lb	ub			lb	ub			lb	ub
	n-3 PUFA	ALA	-0.0525	-0.07112	-0.03388	3.27e-08	0.014	-0.00511	0.03311	0.151032	0.035	0.01834	0.05166	3.83e-05	0.004	-0.01609	0.02409	0.696356
	n-3 PUFA	EPA	0.0564144	0.0303839	0.0824449	2.16e-05	-0.0096001	-0.0368516	0.0176513	0.489901	-0.0266044	-0.0499396	-0.0032692	0.0254445	0.0028049	-0.025795	0.0314047	0.847568
	n-3 PUFA	DPA	0.037105	0.0222986	0.0519115	9.03e-07	-0.0079059	-0.0231939	0.0073821	0.310786	-0.0219097	-0.0351478	-0.0086715	0.0011791	-0.0004454	-0.016428	0.0155373	0.956445
	n-3 PUFA	DHA	-0.0048545	-0.0635298	0.0538207	0.871178	-0.0194182	-0.0796793	0.0408429	0.527662	-0.0242727	-0.0766047	0.0280593	0.363302	-0.0210364	-0.0844691	0.0423964	0.515692
	n-6 PUFA	LA	-0.0339193	-0.047024	-0.0208146	3.91e-07	0.0124791	-0.0009795	0.0259377	0.0691623	0.0232299	0.0115025	0.0349574	0.0001034	0.0057672	-0.0083705	0.0199048	0.423975
	n-6 PUFA	AA	0.0241734	0.0155895	0.0327572	3.4e-08	-0.0059597	-0.0147693	0.0028499	0.184861	-0.0164596	-0.0241404	-0.0087787	2.67e-05	-0.0015243	-0.0107853	0.0077368	0.747004
	n-7 MUFA	POA	-0.0800426	-0.118182	-0.0419036	3.9e-05	-0.0004521	-0.039685	0.0387808	0.981982	0.0260174	-0.0080986	0.0601335	0.134986	-0.0244097	-0.0656383	0.016819	0.245874
	n-9 MUFA	OA	-0.106826	-0.145711	-0.0679414	7.26e-08	0.0234	-0.0164817	0.0632817	0.250144	0.0661304	0.032231	0.10003	0.0001316	0.0035609	-0.038315	0.0454367	0.867632
	SFA	PA	0.0601333	-0.0059404	0.126207	0.0744588	0.0464667	-0.0213929	0.114326	0.179562	-0.0072889	-0.0662196	0.0516418	0.808451	0.0574	-0.0140311	0.128831	0.115256
	SFA	SA	0.0402645	0.0077023	0.0728268	0.0153667	-0.0340013	-0.0676559	-0.0003468	0.0476817	-0.0417127	-0.0706751	-0.0127504	0.0047596	-0.0236885	-0.0589667	0.0115897	0.188142
	AA indicatesarachidonic acid; ALA, α-linolenic acid; Chr, chromosome; DHA, docosahexaenoic acid; DPA, docosapentaenoic acid; EA, effect allele; EAF, effect allele frequency; EPA, eicosapentaenoic acid; FA, fatty acid; HOMA-B and HOMA-IR, homeostatic model assessment for beta cell function and insulin resistance; LA, linoleic acid; lb, lower bound; MUFA, monounsaturated fatty acid; OA, oleic acid;…
